# Supplementary material for: Prediction of Overall In Vitro Microsomal Stability of Drug Candidates Based on Molecular Modeling and Support Vector Machines. Case Study of Novel Arylpiperazines Derivatives
Source: PLoS One. 2015 Mar 31;10(3):e0122772. doi: 10.1371/journal.pone.0122772 (PMC4380424; doi:10.1371/journal.pone.0122772)
Supplement: S1 Table — Pseudomolecular ion mass is presented to compare m/z ratios of parent compounds and it's metabolites, allowing determination of possible biotransformation type. Structural specificity explains why the following compounds was chosen for Q-TOF analysis. (XLS) [file pone.0122772.s001.xls]

## Sheet: Arkusz1
S1 Table. Summary of biotransformation types among compounds chosen for Q-TOF analysis. Pseudomolecular ion mass is presented to compare m/z ratios of parent compounds and it's metabolites, allowing determination of possible biotransformation type. Structural specificity explains why the following compounds was chosen for Q-TOF analysis.
	Type of biotransformation	Retention time	Pseudomolecular ion mass	Structural specificity
Compound 5		6.802	471.25	2-pyrimidinyl moiety in pharmacophore part, methyl moiety in non-pharmacophore part
M1	hydroxylation	6.607	487.244
M2	hydroxylation	7.165	487.244
M3	+ 2O + 2H	4.438	505.255
M4	+ 2O + 2H	5.095	505.255
Compound 6		6.507	457.235	2-pyrimidinyl moiety in pharmacophore part, no moiety in non-pharmacophore part
M1	hydroxylation	6.117	473.197
M2	double hydroxylation in pharmacophore part	6.55	489.223
M3	hydroxylation	6.134	473.269
M4	+ 2O + 2H	4.079	491.24
M5	+ 2O + 2H	4.713	491.24
Compound 7		6.415	456.239	2-pyridyl in pharmacophore part, no moiety in non-pharmacophore part
M1	hydroxylation	6.002	472.238
M2	hydroxylation	6.217	472.238
Compound 8		8.797	523.233	3-CF3-Ph moiety in pharmacophore part, no moiety in non-pharmacophore part
M1	hydroxylation	7.708	539.227
M2	hydroxylation	7.779	539.227
Compound 11		6.303	487.245	2-pyrimidinyl moiety in pharmacophore part, methoxyl moiety in non-pharmacophore part
M1	hydroxylation	6.508	503.239
M2	hydroxylation	5.976	503.239
M3	O-demethylation, hydroxylation	5.335	489.224
M4	+ 2O + 2H	4.07	521.25
M5	+ 2O + 2H	4.72	521.251
Compound 15		6.403	475.225	2-pyrimidinyl moiety in pharmacophore part, fluorine in non-pharmacophore part, small number of metabolites
M1	hydroxylation	6.035	491.211
M2	hydroxylation	6.584	491.211
Compound 20		3.79	492.297	2-pyridyl moiety in pharmacophore part, methoxyl moiety in non-pharmacophore part
M1	O-demethylation, hydroxylation	5.167	476.266
M2	hydroxylation	5.255	506.257
Compound 25		8.27	479.282	Saturated ring in non-pharmacophore part
M1	hydroxylation	7.374	495.278
Compound 27		8.875	545.253	Saturated ring in non-pharmacophore part, CF3 moiety in pharmacophore part
M1	double hydroxylation	7.912	577.244
M2	double hydroxylation	7.904	577.244
Compound 30		6.514	461.267	Saturated ring in non-pharmacophore part, 2-pyrimidinyl moiety in pharmacophore part
M1	hydroxylation in both pharmacophore and non-pharmacophore site	4.843	493.257
M2	hydroxylation	4.812	477.262
M3	hydroxylation	5.112	477.262
